# Supplementary material for: Does probiotic consumption reduce antibiotic utilization for common acute infections? A systematic review and meta-analysis
Source: Eur J Public Health. 2018 Nov 14;29(3):494–9. doi: 10.1093/eurpub/cky185 (PMC6532828; doi:10.1093/eurpub/cky185)
Supplement: cky185_Supp [file cky185_supp.zip]

Archive with 4 entries (3 files):
- cky185-Suppl_data/
- cky185-Suppl_data/cky185_Supplementary_Table1.docx
- cky185-Suppl_data/cky185_Supplementary_Table2.docx
- cky185-Suppl_data/cky185_Supplementary_Appendix.docx
